# Supplementary material for: Molecular Characterization and Expression Analysis of YABBY Genes in Chenopodium quinoa
Source: Genes (Basel). 2023 Nov 19;14(11):2103. doi: 10.3390/genes14112103 (PMC10671189; doi:10.3390/genes14112103)
Supplement: Supplementary file 1 [file genes-14-02103-s001.zip]

Archive with 1 entries (1 files):
- genes-2679335-SI.pdf
